# Supplementary material for: Molecular characterization based on tumor microenvironment-related signatures for guiding immunotherapy and therapeutic resistance in lung adenocarcinoma
Source: Front Pharmacol. 2023 Jan 16;14:1099927. doi: 10.3389/fphar.2023.1099927 (PMC9884810; doi:10.3389/fphar.2023.1099927)
Supplement: Supplementary file 8 [file Table1.XLSX]

## Sheet: Table S1
Table S1. A list of 418 DEGs associated with prognosis
MCM10
PBK
STING1
NUF2
NCAPG
SPC25
POLE2
MAD2L1
CENPA
SGO1
MFAP4
CCNA2
AUNIP
CDKN3
SKA1
CENPU
C7
DSCC1
MTFR2
SKA3
TTK
BIRC5
OIP5
PCLAF
RACGAP1
AURKA
CDK1
CCNB1
HJURP
TROAP
KIF2C
DEPDC1
PIMREG
CDC25C
NEK2
PRC1
EXO1
CHEK1
CDC20
GINS1
ADH1B
A2M
CENPW
TPX2
BUB1
CENPE
NCAPH
CKAP2L
ITGA8
ADGRF5
BUB1B
ORC1
NDC80
CDCA8
AURKB
GINS2
SPARCL1
UBE2T
DLGAP5
CCNB2
ZWINT
CDC6
INMT
MELK
SPAG5
ESPL1
CDC45
SPC24
CDCA5
KIF23
TESMIN
UBE2S
SCN7A
CDCA3
PLK1
CDT1
NUSAP1
CDCA2
CKS2
CIP2A
TLR2
RAD54L
KPNA2
MCM4
AOC3
ADAMTS8
PFN2
RRM2
KIF20A
RAD51AP1
NAPSB
E2F1
KIF18B
PRR11
MYBL2
FMO2
MCM2
VSIG2
NEIL3
KIFC1
C1orf116
HILPDA
KIF11
CEP55
DEPDC1B
KIF4A
TOP2A
ACKR1
CD22
FOLR2
CD1C
C16orf89
PTGDS
FAM83D
GTSE1
CTSH
HPGDS
HMMR
NAPSA
FOXM1
LOC101929331
CTSV
ROS1
PTTG1
ELN
ASPM
CPA3
TCF21
SLC34A2
ALOX15B
CFAP221
ATP13A4
TRIP13
SLCO2B1
ABI3BP
EIF4EBP1
MYH11
GGTLC1
RNASE1
CX3CL1
HLA-DPB1
MRC1
SUSD2
SPATA18
CENPF
DLC1
NPC2
CX3CR1
CYP4B1
SHE
CD1E
ANLN
CD74
TPSAB1
SLIT3
SCTR
MGP
FCER1A
MAMDC2
HLA-DQB1
RASGRF1
TK1
FOLR1
CLIC5
SFTA2
HLA-DRA
C8orf34-AS1
HLA-DPA1
PEBP4
LRRK2
CHRDL1
TMEM163
HLA-DOA
NDNF
F13A1
HLA-DRB1
PIGR
FHL1
ANOS1
SFTA1P
SFTPD
IL33
ST3GAL5
DES
PRELP
CYP2B7P
SLC22A31
GAL
KCNQ1
UBE2C
CHI3L2
POPDC3
TMEM130
RAB7B
GGH
HLF
TMPRSS2
VEGFD
CH25H
FDCSP
SFTPA1
AGER
TPSB2
SFTPB
CPAMD8
HLA-DQB2
HLA-DRB5
HOPX
CCL17
AQP4
COL14A1
TDRD10
PRG4
SFTPA2
TXNRD1
SORCS2
CD207
OLR1
DMBT1
KCNJ15
SELENBP1
MS4A1
MYBPHL
PLA2G1B
DPP4
EGLN3
GNG4
ABCA3
CD1A
CHIT1
HLA-DQA1
CYP4X1
SFTPC
GCLC
SCNN1B
CACNA2D2
SCGB3A2
ZNF750
LMO3
AQP3
S100B
GGT6
MCEMP1
NKX2-1
CCL13
SCGB3A1
MS4A15
CLDN18
SCGB1A1
MIR3189
GLB1L3
CXCL17
LRRN4
PGC
CRYM
CLDN2
SERPIND1
HABP2
C4BPA
SERPINB5
AQP5
CLIC6
CPLX2
IRX2
NTS
WIF1
BPIFB1
CPS1
CD247
CD2
SH2D1A
GZMK
CXCR6
LCK
TRAT1
SIT1
ZAP70
CD3G
CD6
MAP4K1
CD48
TBC1D10C
SLAMF6
KLRB1
ITGAL
CTLA4
CD27
CD5
CCR7
CD79B
LINC01857
CD19
SPIB
CD69
CLEC10A
LTB
TNFRSF17
CD79A
MIR8071-2
MIR4538
COL12A1
JCHAIN
COL11A1
CRTAM
PYHIN1
UBASH3A
THEMIS
PSTPIP1
MIR155HG
SEPTIN1
GPR174
ICOS
ACAP1
ARHGAP9
TAP1
RASAL3
CORO1A
IKZF3
P2RY10
PLEK
SASH3
PTPRC
LAX1
IRF4
FGL2
TNNT1
RAD51
CENPI
SAPCD2
KIF14
NCAPG2
KIF15
CDC25A
ASF1B
ARHGAP11A
HROB
PLK4
UHRF1
PKMYT1
XRCC2
MKI67
ECT2
IQGAP3
DTL
LRRC36
HSD17B6
CD1B
RECQL4
LOC105373373
CLSPN
SLC2A1
CCNE1
ECRG4
BTNL9
LHFPL3-AS2
NFIX
HMGA1
FAM107A
UCK2
SNX30
FAM111B
CTSG
PLA2G4F
CA3
MFSD2A
PLOD2
PFKP
PIFO
CAVIN2
GDF10
CLEC3B
LGI3
LOXL2
MACROD2
KLF15
CHIA
ANKRD44-AS1
CR2
CABCOCO1
STC1
STC2
SFTA3
CFTR
CTHRC1
CDKL2
TMEM100
PRDM16
FAM216B
ADAM12
IGF2BP3
SLC46A2
RPL39L
ZDHHC11B
SLC7A5
MIR4697HG
B3GNT8
RAP1GAP
RHOV
SPOCK1
LPL
LYPD3
LAMP3
DSP
C9orf135
C5orf38
ADGRF4
CRTAC1
NR0B2
FOSB
FAM83A
BMP3
GJB2
PLA2G12B
LINC00261
LY6K
MYEOV
CYP24A1
KRT6A
